# Supplementary material for: Tal6 From Trichoderma atroviride Is a LysM Effector Involved in Mycoparasitism and Plant Association
Source: Front Microbiol. 2019 Sep 25;10:2231. doi: 10.3389/fmicb.2019.02231 (PMC6773873; doi:10.3389/fmicb.2019.02231)
Supplement: Supplementary file 5 [file Table_1.xlsx]

## Sheet: Hoja1
Cladosporium fulvum	Ecp6	3	Binding to chitin oligomers.	(Bolton et al., 2008)
			Binding to cell wall chitin.	(De Jonge et al., 2010)
Mycosphaerella graminicola	MgXLysM	1	Binding to chitin oligomers.	(Marshall et al., 2011)
	Mg1LysM	1
	Mg3LysM	2
Magnaporthe oryzae	Slp1	2	Binding to chitin oligomers.	(Mentlak et al., 2012)
Colletotrichum higginsianum	ChELP1	2	Binding to chitin oligomers.	(Takahara et al., 2016)
	ChELP2	2	Binding to cell wall chitin.
Beauveria bassiana	Blys2	5	Binding to chitin oligomers.	(Cen et al., 2017)
	Blys5	2	Binding to cell wall chitin.
Verticillium dahliae	Vd2LysM	2	Binding to chitin oligomers.	(Kombrink et al., 2017)
Penicillium expansum	PeLysM1	1	Binding to chitin oligomers.	(Levin et al., 2017)
	PeLysM2	4	Binding to cell wall chitin.
	PeLysM3	1
	PeLysM4	2
Trichoderma atroviride	Tal1 (G9NRR0)	3	Not yet characterized.	This work; (Gruber et al., 2011; Mendoza-Mendoza 2018)
	Tal2a	1	Not yet characterized.	This work; (Gruber et al., 2011)
	Tal2b (G9NQ38)	3	Not yet characterized.	This work; (Gruber et al., 2011; Mendoza-Mendoza 2018)
	Tal4 (G9P8R9)	3	Not yet characterized.	This work; (Gruber et al., 2011; Mendoza-Mendoza 2018)
	Tal5 (G9P1W1)	3	Not yet characterized.	This work; (Gruber et al., 2011; Mendoza-Mendoza 2018)
	Tal6	7	Binding to chitin oligomers.	This work; (Gruber et al., 2011; Seidl-Seiboth et al., 2013)
			Binding to cell wall chitin.
Supplementary Table 1. LysM motifs and suggested activity from pathogenic fungi effectors. Previously reported LysM effectors with different number of LysM motifs, and their suggested/predicted activity, and the genes reported as LysM proteins from T. atroviride. The IDs reported by Mendoza-Mendoza et al. (2019) as G9NRR0, G9NQ38, G9P8R9 and G9P1W1 correspond to Tal1, Tal2b, Tal4 and Tal5, respec…
References
Bolton, M. D., van Esse, H. P., Vossen, J. H., de Jonge, R., Stergiopoulos, I., Stulemeijer, I. J. E., et al. (2008). The novel Cladosporium fulvum lysin motif effector Ecp6 is a virulence factor with orthologues in other fungal species. Mol. Microbiol. 69, 119–136. doi:10.1111/j.1365-2958.2008.06270.x.
Cen, K., Li, B., Lu, Y., Zhang, S., and Wang, C. (2017). Divergent LysM effectors contribute to the virulence of Beauveria bassiana by evasion of insect immune defenses. PLoS Pathog. 13, 1–21. doi:10.1371/journal.ppat.1006604.
De Jonge, R., van Esse, H. P., Kombrink, A., Shinya, T., Desaki, Y., Bours, R., et al. (2010). Conserved fungal LysM effector Ecp6 prevents chitin-triggered immunity in plants. Science 329, 953–955. doi:10.1126/science.1190859.
Gruber, S., Vaaje-Kolstad, G., Matarese, F., López-Mondéjar, R., Kubicek, C. P., and Seidl-Seiboth, V. (2011). Analysis of subgroup C of fungal chitinases containing chitin-binding and LysM modules in the mycoparasite Trichoderma atroviride. Glycobiology 21, 122–133. doi:10.1093/glycob/cwq142.
Kombrink, A., Rovenich, H., Shi-Kunne, X., Rojas-Padilla, E., van den Berg, G. C. M., Domazakis, E., et al. (2017). Verticillium dahliae LysM effectors differentially contribute to virulence on plant hosts. Mol. Plant Pathol. 18, 596–608. doi:10.1111/mpp.12520.
Levin, E., Ballester, A. R., Raphael, G., Feigenberg, O., Liu, Y., Norelli, J., et al. (2017). Identification and characterization of LysM effectors in Penicillium expansum. PLoS One 12, 1–25. doi:10.1371/journal.pone.0186023.
Marshall, R., Kombrink, A., Motteram, J., Loza-Reyes, E., Lucas, J., Hammond-Kosack, K. E., et al. (2011). Analysis of two in planta expressed LysM effector homologs from the fungus Mycosphaerella graminicola reveals novel functional properties and varying contributions to virulence on wheat. Plant Physiol. 156, 756–769. doi:10.1104/pp.111.176347.
Mendoza-Mendoza, A., Zaid, R., Lawry, R., Hermosa, R., Monte, E., Horwitz, B. A., et al. (2018). Molecular dialogues between Trichoderma and roots: Role of the fungal secretome. Fungal Biol. Rev. 32, 62–85. doi:10.1016/j.fbr.2017.12.001.
Mentlak, T. A., Kombrink, A., Shinya, T., Ryder, L. S., Otomo, I., Saitoh, H., et al. (2012). Effector-Mediated Suppression of Chitin-Triggered Immunity by Magnaporthe oryzae Is Necessary for Rice Blast Disease. Plant Cell 24, 322–335. doi:10.1105/tpc.111.092957.
Seidl-Seiboth, V., Zach, S., Frischmann, A., Spadiut, O., Dietzsch, C., Herwig, C., et al. (2013). Spore germination of Trichoderma atroviride is inhibited by its LysM protein TAL6. FEBS J. 280, 1226–1236. doi:10.1111/febs.12113.
Takahara, H., Kombrink, A., Hughes, H. B., Halder, V., Robin, G. P., Hiruma, K., et al. (2016). Colletotrichum higginsianum extracellular LysM proteins play dual roles in appressorial function and suppression of chitin-triggered plant immunity. doi:10.1111/nph.13994.
