# Supplementary material for: Tal6 From Trichoderma atroviride Is a LysM Effector Involved in Mycoparasitism and Plant Association
Source: Front Microbiol. 2019 Sep 25;10:2231. doi: 10.3389/fmicb.2019.02231 (PMC6773873; doi:10.3389/fmicb.2019.02231)
Supplement: Supplementary file 6 [file Table_2.XLSX]

## Sheet: Hoja1
Biological Material	Source
Trichoderma atroviride IMI206040	Strain kindly provided by Dr. Alfredo Herrera-Estrella. CINVESTAV Irapuato México.
Wilde type strain
Trichoderma atroviride OE1.1	This work
Tal6 overexpressing strain
Trichoderma atroviride ∆4.2	This work
Tal6 null mutant strain
Botrytis cinerea	Strain collection from CINVESTAV Irapuato, México. Strain kindly provided by Dr. Alfredo Herrera-Estrella.
Wild type strain
Sclerotium cepivorum	Strain collection from CINVESTAV Irapuato, México. Strain kindly provided by Dr. Alfredo Herrera-Estrella.
Wild type strain
Rhizoctonia solani	Strain collection from CINVESTAV Irapuato, México. Strain kindly provided by Dr. Alfredo Herrera-Estrella.
AG2 and AG5 anastomosis groups
Colletotrichum lindemuthianum	Strain collection from CINVESTAV Irapuato, México. Strain kindly provided by Dr. June Simpson-Williamson
Wild type strain
Solanum lycopersicum	Seeds kindly provided by Dra. M. Isabel G Roncero. Departamento de Genetica, Universidad de Cordoba, Cordoba, Spain
Cultivar Monika
Arabidopsis thaliana	Seeds kindly provided by Dr. Jean Philippe Vielle Calzada CINVESTAV Irapuato México.
Wild type strain, ecotype Columbia 0.
Supplementary Table 2. Biological material used in the experimental procedures.
