# Supplementary material for: Tal6 From Trichoderma atroviride Is a LysM Effector Involved in Mycoparasitism and Plant Association
Source: Front Microbiol. 2019 Sep 25;10:2231. doi: 10.3389/fmicb.2019.02231 (PMC6773873; doi:10.3389/fmicb.2019.02231)
Supplement: Supplementary file 7 [file Table_3.XLSX]

## Sheet: Hoja1
	CONDITIONS
CONTROLS	Chitinase	4-MU(Ch)3
	SN T.a WT	Chitinase
	SN T.a OE1.1	Chitinase
	SN T.a ∆4.2	Chitinase
TREATMENTS	SN T.a WT	Chitinase	4-MU(Ch)3
	SN T.a OE1.1	Chitinase	4-MU(Ch)3
	SN T.a ∆4.2	Chitinase	4-MU(Ch)3
	SN T.a WT	GlcNAc	Chitinase	4-MU(Ch)3
	SN T.a OE1.1	GlcNAc	Chitinase	4-MU(Ch)3
	SN T.a ∆4.2	GlcNAc	Chitinase	4-MU(Ch)3
SN:Supernatant, GlcNAc: N-acetilglucosamine (20µM), 4-MU(Ch)3: 4-Methylumbelliferone (10µM), Chitinase (0.1 U/mL)
Supplementary Table 3. Treatments used in the chitinase activity assay. Control conditions were set using the chitinase from Strptomyces griseus and the substrate 4-MU(Ch)3, or the supernatants from each Trichoderma strain. For the treatments, the substrate 4-MU(Ch)3 was added, and for the competitive condition, GlcNAc oligomers were added.
