# Supplementary material for: Tal6 From Trichoderma atroviride Is a LysM Effector Involved in Mycoparasitism and Plant Association
Source: Front Microbiol. 2019 Sep 25;10:2231. doi: 10.3389/fmicb.2019.02231 (PMC6773873; doi:10.3389/fmicb.2019.02231)
Supplement: Supplementary file 8 [file Table_4.XLSX]

## Sheet: Hoja1
Name	Sequence	DNA Fragment	cDNA Fragment
tal2a F	TGCCTCAAAGACAAGGACACTGGA	169	169
tal2a R	AGAGTACGGCGACTGCTGCATTAT
tal2b F	GCCTCTGTGACTTGTGATAGTC	179	108
tal2b R	CATACCGCTGCAGTCATCTT
Tal4 F	CTCGTTGTACTGCGTTGAGT	121	121
Tal4 R	GGTTGGAGATGGAGAGTCTTTG
Tal1 F	CACATGCCACTGCAACATAC	99	99
Tal1 R	AGCATCCGTCTCCTTTCTTC
Tal5 F	GAATCCGTCTCTCTCGTACAAC	111	111
Tal5 R	GTGCTGGTTGCTCTCATACT
wrky22 F	ATCTCCGACGACCACTATTG	154	154
wrky22 R	TCATCGCTAACCACCGTATC
wrky25 F	TGGTTCTTCGATTTGGTGAG	100	100
wrky25 R	TTACCATCATCGGTTAATGGG
wrky33 F	CAAAGGAAAGGAGAGGATGG	193	193
wrky33 R	GTAGACTGAGGTTTAGGATGG
wrky53 F	GCAACGAAACAAGTCCAGAG	100	100
wrky53 R	GCAACGAAACAAGTCCAGAG
wrky70 F	TGATCTTCGGAATCCATGAAG	1171	1171
wrky70 R	CAAACCACACCAAGAGGAAAG
chitIV-2 F	CACTTACGAGACAGGACACTTC	137	137
chitIV-2 R	ATGATAGTAGGAGCGGACCA
chitIV-3 F	GGTTTGGAGCCACCATTAGA	112	112
chitIV-3 R	ACACCAAGCTGTCCACAATAG
chitIV-4 F	GTTCCTTGGACTTCCTCTCTTG	106	106
chitIV-4 R	AACCGGACGCACATTCTT
chitIV-5 F	GTGAGATTGCAGCGTTCTTTG	523	523
chitIV-5 R	GGCCGTAGTAGCCTTTGTTAG
Tal6 ctrl F	GTCGCGCGATTTGCTGACG	2452
Hyg ctrl R	CTCCTTCAATATCAGTTAACGTCGATC
Hyg ctrl F	CAGCACTCGTCCGAGGGCAAAGGAATAG	2509
Tal6 ctrl R	GGGTTCTCGCCACCACGATAC
hyg F	GATCGACGTTAACTGATATTGAAGGAG	1400
hyg R	CTATTCCTTTGCCCTCGGACGAGTGCTG
PF Tal6	GCATTGCAGTTCGATTGGCAGC	1954
QuimR Tal6	TGCTCCTTCAATATCAGTTAACGTCGATCTTGATCTCTCTGCGCAGGCTGG
Tal6 F Nest	CGCAGCCGGTGTATCTACCG	5004
Tal6 R Nest	GACTCTTCCCATGGCGCG
QuimF Tal6	CCCAGCACTCGTCCGAGGGCAAAGGAATAGGCTGCCGCTGCTCGTGTTACAG	1979
TR Tal6	CTGGGATGACTGCTCGAAGAGG
Tal6 F	GGAATATGGCGAGCATGTATG	178	92
Tal6 R	GAGATTTGACCCTGAAGAGC
chitIV-1 F	GTGGAGATCCTGCTGTTTCA	113	113
chitIV-1 R	GAAGGTGTCGTGAGTGTAGAAT
wrky33 F	CGTCCAAACAATCAAGCTGTATC	114	114
wrky33 R	CCGAGGATTCTCACTTCCTTTC
gpd F	GCTGCCGATGGTGAGCTCAAGGG	267	189
gpd R	GAGGTCGAGGACACGGCGGGA
act11 F	TTCAACACTCCTGCCATG	100	100
act11 R	TGCAAGGTCCAAACGCAG
Supplementary Table 4. Primers used in this study. Name, sequence and the fragment length amplified by each pair of primers is shown in the table.
